# Supplementary material for: An evaluation of emergency guidelines issued by the World Health Organization in response to four infectious disease outbreaks
Source: PLoS One. 2018 May 30;13(5):e0198125. doi: 10.1371/journal.pone.0198125 (PMC5976182; doi:10.1371/journal.pone.0198125)
Supplement: S1 Table — (XLSX) [file pone.0198125.s001.xlsx]

## Sheet: EVD AGREE II
								AGREE II domains
No.	Title	Year	Rev1 Domain 1	Rev2 Domain 1	Obtained	Min	Max	Domain 1: Scope and purpose (%)	Rev1 Domain2	Rev2 Domain2	Obtained	Min	Max	Domain 2: Stakeholder involvement (%)	Rev1 Domain3	Rev2 Domain3	Obtained	Min	Max	Domain 3: Rigour of development (%)	Rev1 Domain4	Rev2 Domain4	Obtained	Min	Max	Domain 4: Clarity of presentation (%)	Rev1 Domain5	Rev2 Domain5	Obtained	Min	Max	Domain 5: Applicability (%)	Rev1 Domain6	Rev2 Domain6	Obtained	Min	Max	Domain 6: Editorial independence (%)	Overall	Recommended?
1	A guide to the provision of safe delivery and immediate newborn care in the context of an Ebola outbreak: Guideline	2014	21	14	35	6	42	80.5556	9	8	17	6	42	30.5556	10	14	24	16	112	8.33333	21	16	37	6	42	86.1111	9	21	30	8	56	45.8333	2	2	4	4	28	0	4	Yes, with modifications
2	Advice for individuals and families in Ebola affected areas: social mobilization	2014	13	9	22	6	42	44.4444	9	7	16	6	42	27.7778	11	8	19	16	112	3.125	17	13	30	6	42	66.6667	5	9	14	8	56	12.5	2	2	4	4	28	0	4	Yes, with modifications
3	Case definition recommendations for Ebola or Marburg virus diseases: interim guideline	2014	21	14	35	6	42	80.5556	3	5	8	6	42	5.55556	8	10	18	16	112	2.08333	21	11	32	6	42	72.2222	8	4	12	8	56	8.33333	2	2	4	4	28	0	3	Yes, with modifications
4	Checklist for terminal cleaning and decontamination of Ebola Care Facilities	2015	9	11	20	6	42	38.8889	5	4	9	6	42	8.33333	8	8	16	16	112	0	18	17	35	6	42	80.5556	8	16	24	8	56	33.3333	2	2	4	4	28	0	4	Yes, with modifications
5	Clinical care for survivors of Ebola virus disease: interim guidance	2016	19	17	36	6	42	83.3333	15	15	30	6	42	66.6667	15	18	33	16	112	17.7083	19	19	38	6	42	88.8889	9	13	22	8	56	29.1667	2	2	4	4	28	0	5	Yes, with modifications
6	Clinical management of patients with viral haemorrhagic fever: a pocket guide for the front-line health worker: interim emergency guidance for country adaptation	2016	21	13	34	6	42	77.7778	14	11	25	6	42	52.7778	35	18	53	16	112	38.5417	21	16	37	6	42	86.1111	15	18	33	8	56	52.0833	2	2	4	4	28	0	5	Yes
7	Contact tracing during an outbreak of Ebola virus disease	2014	21	14	35	6	42	80.5556	14	10	24	6	42	50	25	15	40	16	112	25	20	15	35	6	42	80.5556	19	22	41	8	56	68.75	2	2	4	4	28	0	5	Yes
8	Ebola and Marburg virus disease epidemics: preparedness, alert, control, and evaluation, interim version 1.2	2014	21	9	30	6	42	66.6667	14	12	26	6	42	55.5556	24	15	39	16	112	23.9583	21	9	30	6	42	66.6667	19	18	37	8	56	60.4167	11	2	13	4	28	37.5	4	Yes, with modifications
9	Ebola response phase 3: framework for achieving and sustaining a resilient zero	2015	13	9	22	6	42	44.4444	7	6	13	6	42	19.4444	13	13	26	16	112	10.4167	14	9	23	6	42	47.2222	16	20	36	8	56	58.3333	2	2	4	4	28	0	4	Yes, with modifications
10	Ebola virus disease (EVD): key questions and answers concerning health care waste	2014	17	16	33	6	42	75	10	9	19	6	42	36.1111	22	17	39	16	112	23.9583	21	17	38	6	42	88.8889	11	15	26	8	56	37.5	2	2	4	4	28	0	5	Yes, with modifications
11	Ebola virus disease (EVD): key questions and answers concerning water, sanitation and hygiene	2014	17	10	27	6	42	58.3333	12	6	18	6	42	33.3333	27	19	46	16	112	31.25	21	17	38	6	42	88.8889	9	15	24	8	56	33.3333	2	2	4	4	28	0	4	Yes, with modifications
12	Ebola virus disease (EVD): occupational safety and health: joint WHO/ILO briefing note for workers and employers	2014	15	5	20	6	42	38.8889	6	4	10	6	42	11.1111	23	17	40	16	112	25	17	14	31	6	42	69.4444	9	7	16	8	56	16.6667	2	2	4	4	28	0	3	Yes, with modifications
13	Ebola virus disease and household pets	2014	9	13	22	6	42	44.4444	6	5	11	6	42	13.8889	9	14	23	16	112	7.29167	13	13	26	6	42	55.5556	6	9	15	8	56	14.5833	2	2	4	4	28	0	4	Yes, with modifications
14	Ebola virus disease in pregnancy: screening and management of Ebola cases, contacts and survivors: interim guidance	2015	19	17	36	6	42	83.3333	8	4	12	6	42	16.6667	16	21	37	16	112	21.875	21	18	39	6	42	91.6667	11	16	27	8	56	39.5833	2	2	4	4	28	0	5	Yes, with modifications
15	Emergency guidance: surveillance strategy during Phase 3 of the Ebola response	2015	10	11	21	6	42	41.6667	6	4	10	6	42	11.1111	12	12	24	16	112	8.33333	19	16	35	6	42	80.5556	8	13	21	8	56	27.0833	2	2	4	4	28	0	2	No
16	Facilitation manual: psychological first aid during Ebola virus disease outbreaks	2014	18	17	35	6	42	80.5556	11	8	19	6	42	36.1111	17	19	36	16	112	20.8333	21	15	36	6	42	83.3333	7	13	20	8	56	25	2	2	4	4	28	0	5	Yes, with modifications
17	Field situation: how to conduct safe and dignified burial of a patient who has died from suspected or confirmed Ebola virus disease	2014	21	15	36	6	42	83.3333	8	8	16	6	42	27.7778	8	9	17	16	112	1.04167	21	20	41	6	42	97.2222	12	19	31	8	56	47.9167	2	2	4	4	28	0	5	Yes, with modifications
18	Frequently asked questions on Ebola virus disease	2015	16	8	24	6	42	50	5	5	10	6	42	11.1111	14	12	26	16	112	10.4167	20	9	29	6	42	63.8889	7	6	13	8	56	10.4167	2	2	4	4	28	0	3	Yes, with modifications
19	Go training: package for Ebola pre-deployment	2015	21	13	34	6	42	77.7778	14	10	24	6	42	50	17	14	31	16	112	15.625	21	18	39	6	42	91.6667	8	14	22	8	56	29.1667	2	2	4	4	28	0	4	Yes, with modifications
20	Guidance on temporary malaria control measures in Ebola-affected countries	2014	21	15	36	6	42	83.3333	11	11	22	6	42	44.4444	15	15	30	16	112	14.5833	21	18	39	6	42	91.6667	7	15	22	8	56	29.1667	2	2	4	4	28	0	5	Yes, with modifications
21	Guideline on hand hygiene in health care in the context of filovirus disease outbreak response: rapid advice guideline, November 2014	2014	21	18	39	6	42	91.6667	13	10	23	6	42	47.2222	44	34	78	16	112	64.5833	21	20	41	6	42	97.2222	12	19	31	8	56	47.9167	8	8	16	4	28	50	6	Yes
22	Handbook for the management of public health events in air transport: updated with information on Ebola virus disease and Middle East respiratory syndrome coronavirus	2016	15	15	30	6	42	66.6667	15	14	29	6	42	63.8889	8	12	20	16	112	4.16667	11	12	23	6	42	47.2222	16	14	30	8	56	45.8333	2	2	4	4	28	0	3	No
23	How to safely collect blood samples by phlebotomy from patients suspected to be infected with Ebola: interim guidance	2014	21	9	30	6	42	66.6667	3	6	9	6	42	8.33333	8	8	16	16	112	0	21	16	37	6	42	86.1111	10	8	18	8	56	20.8333	2	2	4	4	28	0	3	Yes, with modifications
24	Human infections with Zaïre Ebola virus in West Africa: WHO risk assessment	2014	21	9	30	6	42	66.6667	6	5	11	6	42	13.8889	8	8	16	16	112	0	16	7	23	6	42	47.2222	10	6	16	8	56	16.6667	2	2	4	4	28	0	1	No
25	Implementation and management of contact tracing for Ebola virus disease: emergency guideline	2015	21	16	37	6	42	86.1111	9	12	21	6	42	41.6667	8	14	22	16	112	6.25	21	16	37	6	42	86.1111	27	25	52	8	56	91.6667	2	2	4	4	28	0	5	Yes, with modifications
26	Interim advice on the sexual transmission of the Ebola virus disease	2015	21	10	31	6	42	69.4444	6	4	10	6	42	11.1111	8	10	18	16	112	2.08333	21	17	38	6	42	88.8889	7	6	13	8	56	10.4167	2	2	4	4	28	0	2	Yes, with modifications
27	Interim guidance on the use of rapid Ebola antigen detection tests	2015	20	13	33	6	42	75	13	13	26	6	42	55.5556	17	15	32	16	112	16.6667	21	16	37	6	42	86.1111	10	13	23	8	56	31.25	14	8	22	4	28	75	4	Yes, with modifications
28	Interim guideline: how to safely collect oral swabs (saliva) from deceased patients suspected to be infected with Ebola	2014	21	9	30	6	42	66.6667	3	6	9	6	42	8.33333	8	8	16	16	112	0	21	16	37	6	42	86.1111	10	8	18	8	56	20.8333	2	2	4	4	28	0	3	Yes, with modifications
29	Interim guideline: how to safely ship human blood samples from suspected Ebola cases within a country by road, rail and sea	2014	21	9	30	6	42	66.6667	3	6	9	6	42	8.33333	8	8	16	16	112	0	21	6	27	6	42	58.3333	10	6	16	8	56	16.6667	2	2	4	4	28	0	2	Yes, with modifications
30	Interim guideline: nutritional care of children and adults with Ebola virus disease in treatment centres	2014	21	18	39	6	42	91.6667	15	14	29	6	42	63.8889	28	37	65	16	112	51.0417	21	20	41	6	42	97.2222	7	21	28	8	56	41.6667	2	14	16	4	28	50	6	Yes
31	Interim infection prevention and control guidance for care of patients with suspected or confirmed filovirus haemorrhagic fever in health-care settings, with focus on Ebola	2014	21	15	36	6	42	83.3333	13	13	26	6	42	55.5556	17	18	35	16	112	19.7917	21	20	41	6	42	97.2222	13	19	32	8	56	50	2	2	4	4	28	0	5	Yes, with modifications
32	Key considerations for implementation of community care centres: Ebola response	2014	13	7	20	6	42	38.8889	7	6	13	6	42	19.4444	8	11	19	16	112	3.125	15	14	29	6	42	63.8889	7	13	20	8	56	25	2	2	4	4	28	0	3	Yes, with modifications
33	Key messages for safe school operations: in countries with outbreaks of Ebola	2015	19	13	32	6	42	72.2222	7	8	15	6	42	25	11	11	22	16	112	6.25	19	16	35	6	42	80.5556	7	13	20	8	56	25	2	2	4	4	28	0	4	Yes, with modifications
34	Laboratory guidance for the diagnosis of Ebola virus disease: interim recommendations: September 2014	2014	21	7	28	6	42	61.1111	9	6	15	6	42	25	10	9	19	16	112	3.125	21	12	33	6	42	75	7	12	19	8	56	22.9167	2	2	4	4	28	0	4	Yes, with modifications
35	Manual for the care and management of patients in Ebola care units/ Community Care Centres: interim emergency guidance, January 2015	2015	21	14	35	6	42	80.5556	13	11	24	6	42	50	10	11	21	16	112	5.20833	21	14	35	6	42	80.5556	9	14	23	8	56	31.25	2	2	4	4	28	0	3	Yes, with modifications
36	Mental health and psychosocial support in Ebola virus disease outbreaks: a guide for public health programme planners	2015	19	12	31	6	42	69.4444	12	9	21	6	42	41.6667	16	16	32	16	112	16.6667	21	14	35	6	42	80.5556	11	13	24	8	56	33.3333	2	2	4	4	28	0	4	Yes, with modifications
37	Package and approaches in areas of intense transmission of Ebola virus: Ebola response	2014	12	8	20	6	42	38.8889	5	5	10	6	42	11.1111	8	10	18	16	112	2.08333	14	12	26	6	42	55.5556	6	13	19	8	56	22.9167	2	2	4	4	28	0	3	Yes, with modifications
38	Personal protective equipment in the context of filovirus disease outbreak response: rapid advice guideline	2014	21	17	38	6	42	88.8889	13	12	25	6	42	52.7778	41	38	79	16	112	65.625	21	19	40	6	42	94.4444	20	21	41	8	56	68.75	8	8	16	4	28	50	6	Yes
39	Rapid guidance on the decommissioning of Ebola care facilities	2015	15	11	26	6	42	55.5556	14	15	29	6	42	63.8889	32	22	54	16	112	39.5833	17	16	33	6	42	75	14	14	28	8	56	41.6667	2	2	4	4	28	0	5	Yes, with modifications
40	Social mobilization: key messages for social mobilization and community engagement in intense transmission areas	2014	21	10	31	6	42	69.4444	9	8	17	6	42	30.5556	8	10	18	16	112	2.08333	19	13	32	6	42	72.2222	5	6	11	8	56	6.25	2	2	4	4	28	0	4	Yes, with modifications
41	Steps to put on personal protective equipment (PPE) including coverall	2015	21	9	30	6	42	66.6667	3	6	9	6	42	8.33333	8	8	16	16	112	0	21	16	37	6	42	86.1111	10	8	18	8	56	20.8333	2	2	4	4	28	0	3	Yes, with modifications
42	Steps to put on personal protective equipment (PPE) including gown	2015	21	9	30	6	42	66.6667	3	6	9	6	42	8.33333	8	8	16	16	112	0	21	16	37	6	42	86.1111	10	8	18	8	56	20.8333	2	2	4	4	28	0	3	Yes, with modifications
43	Steps to take off personal protective equipment (PPE) including coverall	2015	21	9	30	6	42	66.6667	3	6	9	6	42	8.33333	8	8	16	16	112	0	21	16	37	6	42	86.1111	10	8	18	8	56	20.8333	2	2	4	4	28	0	3	Yes, with modifications
44	Steps to take off personal protective equipment (PPE) including gown	2015	21	9	30	6	42	66.6667	3	6	9	6	42	8.33333	8	8	16	16	112	0	21	16	37	6	42	86.1111	10	8	18	8	56	20.8333	2	2	4	4	28	0	3	Yes, with modifications
45	Technical note for Ebola virus disease preparedness planning for entry screening at airports, ports and land crossings	2014	21	14	35	6	42	80.5556	10	9	19	6	42	36.1111	13	9	22	16	112	6.25	20	12	32	6	42	72.2222	9	16	25	8	56	35.4167	2	2	4	4	28	0	4	Yes, with modifications
46	Travel and transport risk assessment: interim guidance for public health authorities and the transport sector	2014	15	10	25	6	42	52.7778	6	4	10	6	42	11.1111	10	9	19	16	112	3.125	16	11	27	6	42	58.3333	8	10	18	8	56	20.8333	2	2	4	4	28	0	3	Yes, with modifications
47	Use of convalescent whole blood or plasma collected from patients recovered from Ebola virus disease for transfusion, as an empirical treatment during outbreaks: interim guidance for national health authorities and blood transfusion services	2014	21	16	37	6	42	86.1111	6	12	18	6	42	33.3333	10	15	25	16	112	9.375	20	15	35	6	42	80.5556	7	21	28	8	56	41.6667	2	2	4	4	28	0	5	Yes, with modifications
48	WHO Ebola virus disease fact sheet	2015	17	9	26	6	42	55.5556	6	4	10	6	42	11.1111	10	10	20	16	112	4.16667	16	15	31	6	42	69.4444	6	9	15	8	56	14.5833	2	2	4	4	28	0	3	Yes, with modifications
49	WHO information note: guidance for immunization programmes in the African Region in the context of Ebola	2015	20	15	35	6	42	80.5556	6	5	11	6	42	13.8889	15	14	29	16	112	13.5417	21	16	37	6	42	86.1111	8	14	22	8	56	29.1667	2	2	4	4	28	0	4	Yes, with modifications
50	WHO interim guidance for Ebola event management at points of entry	2014	18	15	33	6	42	75	11	10	21	6	42	41.6667	11	11	22	16	112	6.25	17	14	31	6	42	69.4444	11	13	24	8	56	33.3333	2	2	4	4	28	0	5	Yes, with modifications
51	WHO interim guidance for Ebola virus diesease exit screening at airports, ports and land crossings	2014	20	13	33	6	42	75	15	10	25	6	42	52.7778	16	15	31	16	112	15.625	20	15	35	6	42	80.5556	10	13	23	8	56	31.25	2	2	4	4	28	0	5	Yes, with modifications
52	WHO interim guidance for international meetings attended by individuals from Ebola virus disease-affected countries	2014	21	16	37	6	42	86.1111	6	8	14	6	42	22.2222	10	11	21	16	112	5.20833	21	13	34	6	42	77.7778	6	14	20	8	56	25	2	2	4	4	28	0	4	Yes, with modifications
*Refers to literature search, though does not state that a systematic review was conducted and does not describe search methods.	OVERALL (med)							69.4444	8.5	8	16	6	42	27.7778	11	8uijn	22.5	16	112	6.77083	21	16	35	6	42	80.5556	9	13	22	8	56	29.1667	2	2	4	4	28	0	4
	(1st quartile)							60.4167	6	5.75	10	6	42	11.1111	8	9	18	16	112	2.08333	18.75	13	31	6	42	69.4444	7	8.75	18	8	56	20.8333	2	2	4	4	28	0	3
	(3rd quartile)							80.5556	13	10.25	23.25	6	42	47.9167	17	15.25	33.5	16	112	18.2292	21	16.25	37	6	42	86.1111	11	16	28	8	56	41.6667	2	2	4	4	28	0	5
	(IQR)							20.1389	7	4.5	13.25	0	0	36.8056	9	6.25	15.5	0	0	16.1458	2.25	3.25	6	0	0	16.6667	4	7.25	10	0	0	20.8333	0	0	0	0	0	0	2

## Sheet: H7N9 AGREE II
No.	Title	Year	Rev1 Domain 1	Rev2 Domain 1	Obtained	Min	Max	Domain 1: Scope and purpose (%)	Rev1 Domain2	Rev2 Domain2	Obtained	Min	Max	Domain 2: Stakeholder involvement (%)	Rev1 Domain3	Rev2 Domain3	Obtained	Min	Max	Domain 3: Rigour of development (%)	Rev1 Domain4	Rev2 Domain4	Obtained	Min	Max	Domain 4: Clarity of presentation (%)	Rev1 Domain5	Rev2 Domain5	Obtained	Min	Max	Domain 5: Applicability (%)	Rev1 Domain6	Rev2 Domain6	Obtained	Min	Max	Domain 6: Editorial independence (%)
1	Avian influenza A(H7N9) virus: Post-exposure antiviral chemoprophylaxis of close contacts of a patient with confirmed H7N9 virus infection and/or high risk poultry/environmental exposures	2014	21	10	31	6	42	69.4444	18	5	23	6	42	47.2222	50	29	79	16	112	65.625	21	13	34	6	42	77.7778	17	7	24	8	56	33.3333	2	2	4	4	28	0
2	Interim WHO surveillance recommendations for human infection with avian influenza A(H7N9) virus	2013	21	13	34	6	42	77.7778	7	4	11	6	42	13.8889	12	11	23	16	112	7.29167	21	16	37	6	42	86.1111	7	8	15	8	56	14.5833	2	2	4	4	28	0
3	Laboratory biorisk management for laboratories handling human specimens suspected or confirmed to contain avian infuenza A(H7N9) virus causing human disease: interim recommendations.	2013	21	13	34	6	42	77.7778	9	8	17	6	42	30.5556	12	10	22	16	112	6.25	21	17	38	6	42	88.8889	7	10	17	8	56	18.75	2	2	4	4	28	0
4	Real-time RT-PCR protocol for the detection of avian influenza A(H7N9) virus	2013	21	10	31	6	42	69.4444	7	4	11	6	42	13.8889	8	8	16	16	112	0	21	17	38	6	42	88.8889	4	4	8	8	56	0	2	2	4	4	28	0
5	Update of WHO biosafety risk assessment and guidelines for the production and quality control of human influenza vaccines against avian influenza A(H7N9) virus	2013	21	11	32	6	42	72.2222	15	15	30	6	42	66.6667	22	18	40	16	112	25	21	17	38	6	42	88.8889	11	10	21	8	56	27.0833	2	8	10	4	28	25

## Sheet: MERS AGREE II
No.	Title	Year	Rev1 Domain 1	Rev2 Domain 1	Obtained	Min	Max	Domain 1: Scope and purpose (%)	Rev1 Domain2	Rev2 Domain2	Obtained	Min	Max	Domain 2: Stakeholder involvement (%)	Rev1 Domain3	Rev2 Domain3	Obtained	Min	Max	Domain 3: Rigour of development (%)	Rev1 Domain4	Rev2 Domain4	Obtained	Min	Max	Domain 4: Clarity of presentation (%)	Rev1 Domain5	Rev2 Domain5	Obtained	Min	Max	Domain 5: Applicability (%)	Rev1 Domain6	Rev2 Domain6	Obtained	Min	Max	Domain 6: Editorial independence (%)
1	Clinical management of severe acute respiratory infections when Middle East respiratory syndrome coronavirus (MERS-CoV) infection is suspected: interim guidance	2015	21	15	36	6	42	83.3333	10	12	22	6	42	44.4444	11	14	25	16	112	9.375	21	18	39	6	42	91.6667	8	8	16	8	56	16.6667	2	2	4	4	28	0
2	Considerations for mass gathering events and Middle East respiratory syndrome coronavirus (MERS-CoV): interim guidance	2015	21	13	34	6	42	77.7778	9	8	17	6	42	30.5556	11	8	19	16	112	3.125	21	14	35	6	42	80.5556	7	7	14	8	56	12.5	2	2	4	4	28	0
3	Infection prevention and control during health care for probable or confirmed cases of Middle East respiratory syndrome coronavirus (MERS-CoV) infection: interim guidance	2015	21	14	35	6	42	80.5556	14	12	26	6	42	55.5556	8	22	30	16	112	14.5833	21	20	41	6	42	97.2222	8	11	19	8	56	22.9167	8	8	16	4	28	50
4	Investigation of cases of human infection with Middle East respiratory syndrome coronavirus (MERS-CoV): interim guidance	2015	19	15	34	6	42	77.7778	7	7	14	6	42	22.2222	11	11	22	16	112	6.25	19	16	35	6	42	80.5556	11	15	26	8	56	37.5	2	2	4	4	28	0
5	Laboratory testing for Middle East respiratory syndrome coronavirus (MERS-CoV): interim guidance	2015	21	12	33	6	42	75	8	8	16	6	42	27.7778	11	17	28	16	112	12.5	21	18	39	6	42	91.6667	11	15	26	8	56	37.5	2	2	4	4	28	0
6	Management of asymptomatic persons who are RT-PCR positive for Middle East respiratory syndrome coronavirus (MERS-CoV): interim guidance	2015	21	13	34	6	42	77.7778	12	8	20	6	42	38.8889	8	9	17	16	112	1.04167	21	15	36	6	42	83.3333	7	7	14	8	56	12.5	2	2	4	4	28	0
7	Managing contacts in the MERS-CoV outbreak in the Republic of Korea	2015	20	7	27	6	42	58.3333	8	4	12	6	42	16.6667	8	12	20	16	112	4.16667	19	10	29	6	42	63.8889	7	5	12	8	56	8.33333	2	2	4	4	28	0
8	Middle East respiratory syndrome coronavirus: case definition for reporting to WHO Interim case definition	2015	21	11	32	6	42	72.2222	7	4	11	6	42	13.8889	11	10	21	16	112	5.20833	21	12	33	6	42	75	12	8	20	8	56	25	2	2	4	4	28	0
9	Middle East respiratory syndrome coronavirus (MERS-CoV): important information for health care workers	2014	11	8	19	6	42	36.1111	9	6	15	6	42	25	8	8	16	16	112	0	15	12	27	6	42	58.3333	7	7	14	8	56	12.5	2	2	4	4	28	0
10	Middle East respiratory syndrome coronavirus (MERS-CoV): preventive messages for hajj and umrah pilgrims	2014	11	8	19	6	42	36.1111	9	6	15	6	42	25	8	8	16	16	112	0	15	12	27	6	42	58.3333	7	7	14	8	56	12.5	2	2	4	4	28	0
11	Middle East respiratory syndrome coronavirus (MERS-CoV): preventive messages for the general public	2014	11	8	19	6	42	36.1111	9	6	15	6	42	25	8	8	16	16	112	0	15	12	27	6	42	58.3333	7	7	14	8	56	12.5	2	2	4	4	28	0
12	Middle East respiratory syndrome coronavirus (MERS-CoV): summary of current situation, literature update and risk assessment	2015	9	8	17	6	42	30.5556	3	3	6	6	42	0	10	10	20	16	112	4.16667	19	19	38	6	42	88.8889	9	9	18	8	56	20.8333	2	2	4	4	28	0
13	Rapid advice note on home care for patients with Middle East respiratory syndrome coronavirus (MERS-CoV) infection presenting with mild symptoms and management of contacts	2013	21	14	35	6	42	80.5556	13	13	26	6	42	55.5556	8	17	25	16	112	9.375	21	18	39	6	42	91.6667	7	13	20	8	56	25	2	2	4	4	28	0
14	Surveillance for human infection with Middle East respiratory syndrome coronavirus (MERS-CoV): interim guidance	2015	21	13	34	6	42	77.7778	6	4	10	6	42	11.1111	15	12	27	16	112	11.4583	21	16	37	6	42	86.1111	12	13	25	8	56	35.4167	2	2	4	4	28	0
15	Update on MERS-CoV transmission from animals to humans, and interim recommendations for at-risk groups	2014	20	15	35	6	42	80.5556	7	7	14	6	42	22.2222	8	8	16	16	112	0	18	18	36	6	42	83.3333	8	8	16	8	56	16.6667	2	2	4	4	28	0
16	WHO guidelines for investigation of cases of human infection with Middle East Respiratory Syndrome Coronavirus (MERS-CoV)	2013	17	12	29	6	42	63.8889	9	8	17	6	42	30.5556	17	13	30	16	112	14.5833	21	21	42	6	42	100	10	10	20	8	56	25	2	2	4	4	28	0
								76.3889	9	7	15	6	42	25	9	10.5	20.5	16	112	4.6875	21	16	36	6	42	83.3333	8	8	17	8	56	18.75	2	2	4	4	28	0
								52.7778	7	5.5	13.5	6	42	20.8333	8	8	16.75	16	112	0.78125	18.75	12	32	6	42	72.2222	7	7	14	8	56	12.5	2	2	4	4	28	0
								77.7778	9	8	17	6	42	30.5556	11	13	25	16	112	9.375	21	18	39	6	42	91.6667	10	11	20	8	56	25	2	2	4	4	28	0
								25	2	2.5	3.5	0	0	9.72222	3	5	8.25	0	0	8.59375	2.25	6	7	0	0	19.4444	3	4	6	0	0	12.5	0	0	0	0	0	0

## Sheet: H1N1 AGREE II
No.	Title	Year	Rev1 Domain 1	Rev2 Domain 1	Obtained	Min	Max	Domain 1: Scope and purpose (%)	Rev1 Domain2	Rev2 Domain2	Obtained	Min	Max	Domain 2: Stakeholder involvement (%)	Rev1 Domain3	Rev2 Domain3	Obtained	Min	Max	Domain 3: Rigour of development (%)	Rev1 Domain4	Rev2 Domain4	Obtained	Min	Max	Domain 4: Clarity of presentation (%)	Rev1 Domain5	Rev2 Domain5	Obtained	Min	Max	Domain 5: Applicability (%)	Rev1 Domain6	Rev2 Domain6	Obtained	Min	Max	Domain 6: Editorial independence (%)
1	Advice on the use of masks in the community setting in Influenza A(H1N1) outbreaks	2009	16	15	31	6	42	69.4444	7	6	13	6	42	19.4444	11	9	20	16	112	4.16667	15	21	36	6	42	83.3333	4	10	14	8	56	12.5	2	2	4	4	28	0
2	Behavioural interventions for reducing the transmission and impact of influenza A(H1N1) virus: a framework for communication strategies	2009	21	15	36	6	42	83.3333	9	9	18	6	42	33.3333	11	8	19	16	112	3.125	21	21	42	6	42	100	8	16	24	8	56	33.3333	2	2	4	4	28	0
3	Case management of Influenza A(H1N1) in air transport	2009	21	10	31	6	42	69.4444	11	9	20	6	42	38.8889	22	11	33	16	112	17.7083	20	15	35	6	42	80.5556	7	10	17	8	56	18.75	14	6	20	4	28	66.6667
4	CDC protocol of realtime RTPCR for influenza A (H1N1)	2009	21	9	30	6	42	66.6667	8	3	11	6	42	13.8889	8	8	16	16	112	0	18	15	33	6	42	75	8	4	12	8	56	8.33333	2	2	4	4	28	0
5	Clinical management of adult patients with complications of pandemic influenza A(H1N1) 2009 influenza: emergency guidelines for the management of patients with severe respiratory distress and shock in district hospitals in limited-resource settings	2010	12	15	27	6	42	58.3333	7	15	22	6	42	44.4444	12	16	28	16	112	12.5	16	15	31	6	42	69.4444	8	11	19	8	56	22.9167	2	8	10	4	28	25
6	Clinical management of human infection with pandemic (H1N1) 2009: revised guidance	2009	13	13	26	6	42	55.5556	6	15	21	6	42	41.6667	11	11	22	16	112	6.25	19	14	33	6	42	75	9	7	16	8	56	16.6667	2	2	4	4	28	0
7	Infection prevention and control in health care for confirmed or suspected cases of pandemic (H1N1) 2009 and influenza-like illnesses	2009	20	21	41	6	42	97.2222	7	9	16	6	42	27.7778	24	11	35	16	112	19.7917	21	17	38	6	42	88.8889	8	9	17	8	56	18.75	2	2	4	4	28	0
8	Influenza A(H1N1) patient care checklist	2009	21	21	42	6	42	100	14	15	29	6	42	63.8889	26	16	42	16	112	27.0833	19	15	34	6	42	77.7778	4	8	12	8	56	8.33333	2	2	4	4	28	0
9	Interim planning considerations for mass gatherings in the context of pandemic (H1N1) 2009 influenza	2009	16	9	25	6	42	52.7778	11	4	15	6	42	25	28	15	43	16	112	28.125	21	15	36	6	42	83.3333	7	9	16	8	56	16.6667	2	2	4	4	28	0
10	Laboratory biorisk management for laboratories handling pandemic influenza A (H1N1) 2009 virus	2010	15	15	30	6	42	66.6667	7	3	10	6	42	11.1111	22	13	35	16	112	19.7917	15	15	30	6	42	66.6667	7	6	13	8	56	10.4167	2	2	4	4	28	0
11	Pandemic influenza A (H1N1) 2009: considerations for tuberculosis care services	2009	18	15	33	6	42	75	7	9	16	6	42	27.7778	11	8	19	16	112	3.125	16	15	31	6	42	69.4444	8	6	14	8	56	12.5	2	2	4	4	28	0
12	Pandemic influenza prevention and mitigation in low resource communities	2009	14	5	19	6	42	36.1111	7	4	11	6	42	13.8889	11	8	19	16	112	3.125	19	15	34	6	42	77.7778	8	4	12	8	56	8.33333	2	2	4	4	28	0
13	Pregnancy and pandemic influenza A (H1N1) 2009: information for programme managers and clinicians	2009	16	21	37	6	42	86.1111	7	9	16	6	42	27.7778	11	11	22	16	112	6.25	17	15	32	6	42	72.2222	8	4	12	8	56	8.33333	2	2	4	4	28	0
14	WHO guidelines for pharmacological management of pandemic (H1N1) 2009 influenza and other influenza viruses	2010	20	21	41	6	42	97.2222	13	21	34	6	42	77.7778	21	54	75	16	112	61.4583	18	17	35	6	42	80.5556	8	7	15	8	56	14.5833	8	8	16	4	28	50
15	WHO interim technical advice for case management of pandemic (H1N1) 2009 on ships	2009	15	15	30	6	42	66.6667	11	15	26	6	42	55.5556	20	12	32	16	112	16.6667	18	18	36	6	42	83.3333	8	11	19	8	56	22.9167	2	2	4	4	28	0
